# Supplementary material for: Metabolic benefits of inhibition of p38α in white adipose tissue in obesity
Source: PLoS Biol. 2018 May 11;16(5):e2004225. doi: 10.1371/journal.pbio.2004225 (PMC5965899; doi:10.1371/journal.pbio.2004225)
Supplement: S1 Data — (XLSX) [file pbio.2004225.s010.xlsx]

## Sheet: Fig. 1
Fig. 1g(Left)				Fig. 1g(Right)
Gross Energy(KJ/kg/Day)	Food Intake				Feces
	Floxed	Fp38αKO			Floxed	Fp38αKO
	3.01977	2.3206			0.546508	0.552307
	1.36882	2.16382			0.343188	0.452617
	1.95383	2.11494			0.443813	0.430122
	2.18234	1.86065			0.406446	0.39858
Fig. 1h
Body Weight/g	weeks	Floxed									Fp38αKO
	4	15.55, 13.04, 10.52, 10.45, 14.04, 10.83, 14.11, 14.55, 13.59, 10.57, 16.14, 13.05, 12.7, 18.61, 17.46									18.03, 16.95, 10.01, 15.39, 11.62, 11.23, 16.81, 14.49
	8	20.74, 20.76, 16.42, 21.65, 21.98, 19.29, 21.49, 17.03, 21.33, 19.4, 22.47, 22.85, 23.36, 22.1, 19.9									22.42, 22.64, 12.97, 17.53, 18.99, 16.36, 19.5, 13.62, 20.2, 24.15, 20.89, 20.06,19.3
	12	22.31, 22.92, 18.97, 24.21, 25.58, 22.29, 23.96, 19.73, 23.15, 21.58, 24.89, 25.25, 25.17, 23.48, 23.26									24.41, 24.93, 16.46, 17.43, 18.87, 17.23, 21.55, 19.34, 22.41 ,25.95, 22.87, 22.17,19.8
	16	24.49, 25.67, 21.24, 26.34, 27.25, 23.89, 25.43, 23.06,23.72, 22.85, 26.59, 26.49, 26.07, 25.22, 25.31									26.27, 26.89, 21.99, 19.81, 21.14, 18.49, 23.64, 20.55, 23.15, 25.98, 23.85, 23.3, 21.13
	20	25.15, 26.24, 23.27, 26.9, 28.16, 24.45, 26.06, 23.96, 23.95, 23.35, 26.44, 27.68, 27.33, 25.56, 27.04									27.59, 28.42, 24.27, 21.57, 21.79, 19.58, 24.75, 21.79, 23.45, 26.20, 24.72, 24.87,21.4
	24	26.25, 27.97, 24.09, 28.82, 28.41, 25.87, 27.36, 25.75, 24.65, 24.85, 27.48, 28.58, 28.37, 26.67, 28.57									21.92, 23.22, 21.97, 24.89, 22.14, 25.02, 27.00, 25.4, 25.89, 23.47
Fig. 1i(Left)
Body Weight/g	Floxed	Fp38αKO
	29.03	30.41
	28.85	23.56
	28.9	25.27
	26.98	22.47
	25.2	26.89
	26.53	21.89
	29.6	26.15
	31.61	26.26
	31.14	27.57
	28.29	27.23
	29.89	26.37
Fig. 1i(Right)
FM/g	Floxed	Fp38αKO
	4.13	3.47
	3.12	1.62
	4.25	3.34
	2.96	2.41
	2.82	3.17
	3.32	1.63
	4.39	3.36
	4.73	2.18
	5.66	3.06
	3.76	2.66
	2.18	2.13
Fig. 1j
FM/BW	Floxed	Fp38αKO
	0.142267	0.114107
	0.108146	0.0687606
	0.147059	0.13212
	0.109711	0.107254
	0.111905	0.117888
	0.125141	0.0744632
	0.148311	0.12849
	0.149636	0.083016
	0.18176	0.11099
	0.132909	0.0976864
	0.0729341	0.0807736
Fig. 1k(Left)
GTT		Glocese(mM)
	min	Floxed								Fp38αKO
	0	4.9	5.5	4.4	5.9	4.2	5.3	3.9	5.8	3.3	5.8	5.6	4.8	4.8	6.4	5.6	4.8
	15	16.2	17.6	13.8	18	18.3	19.4	16.2	15.9	14.2	17.1	16.6	15.1	16.1	19.4	17.5	18.7
	30	16.6	21.3	19.4	21	22.3	23.1	20.6	19.9	15.4	14.3	16.6	18.5	17.1	20	20.6	20.7
	60	9.7	9.7	13.1	10.9	13.8	15.2	18	18.3	8.6	7.4	9.1	9.6	10.2	11.2	12.3	13.1
	120	5.9	5.9	6.5	6.9	8.1	5.5	6.6	6.5	3.6	6.3	5.7	5.1	5.8	6.8	6.9	6.4
Fig. 1k(Right)
GTT/AUC	Floxed	Fp38αKO
	0.812459	0.692201
	0.896639	0.73357
	0.937045	0.798509
	0.951957	0.810535
	1.07221	0.830738
	1.09001	0.960135
	1.11839	0.980338
	1.12128	1.00295
Fig. 1l(Left)
ITT		Glocese(mM)
	min	Floxed								Fp38αKO
	0	8.4	8.1	8.3	7.9	8.3	9.4	9.5	9.4	6.2	8.7	8.1	8.7	5.6	8.1	8.3	8.6
	15	7.7	5.8	5.2	6.7	5.4	5.9	7.8	7.1	4.5	5.8	4.9	6.2	3.7	4.9	5.3	4.4
	30	5.8	4.1	4.4	4.9	4.6	4.4	6.2	6.5	2.6	3.9	4.6	4.9	3.7	4.7	3.7	4.4
	60	5.2	2.8	3.5	3.6	4.7	4.4	5.1	4.7	2	2.3	4.1	3.7	2.7	3.1	2.8	3.7
	120	4.8	2.9	3.6	3.1	4.4	4.4	4.2	5.2	2.6	3.4	4.3	4	3.7	4.5	3.3	3.9
Fig. 1l(Right)
ITT/AUC	Floxed	Fp38αKO
	1.16386	0.57685
	0.767439	0.754733
	0.855195	0.933971
	0.889416	0.94024
	1.00004	0.700182
	0.996146	0.871628
	1.1576	0.762356
	1.1703	0.869086

## Sheet: Fig.2
Fig. 2a
BT/℃	Floxed	Fp38αKO
	36.5	37.6
	36.9	36.9
	36.9	37.9
	37.3	36.1
	38	37.4
	37.3	37.4
Fig. 2b
VO2(ml/hr/LM)	Floxed				Fp38αKO
Day	5567.24	3780.48	5449.42	6996.31	5019.47	6133.44	7172.73	6064.77
Night	6963.42	4397.31	6939.58	8217.19	5683.49	7068.5	7906.97	6615.11
Fig. 2c
VCO2(ml/hr/LM)	Floxed				Fp38αKO
Day	4791.85	3130.16	4632.34	6003.2	4314.73	5088.17	6256.19	5091.44
Night	6360.1	3794.73	5958.24	7566.71	5376.57	6407.11	7600.35	6210.61
Fig. 2d(Left)
Weight/g	Floxed	Fp38αKO
	0.08	0.08
	0.11	0.08
	0.14	0.08
	0.11	0.12
	0.06	0.07
	0.11	0.13
	0.09	0.12
	0.11	0.1
	0.15
	0.05
Fig. 2d(Right)
Relative Ratio	Floxed	Fp38αKO
	0.817901	0.834259
	1.00849	0.901104
	1.27984	0.87332
	0.989815	1.31348
	0.692975	0.754675
	1.12421	1.40101
	0.967387	1.28937
	1.07995	1.22033
	1.46265
	0.576783
Fig. 2f(Left)				Fig. 2f(Right)
Diameter/μm	Floxed	Fp38αKO		Area/μm2	Floxed	Fp38αKO
	27.254	23.514			508.5	509.938
	26.565	19.401			470.25	449.375
	24.288	28.378			458.188	478.188
	24.671	36.054			411.25	416.312
	31.794	24.419			488.375	519.75
	26.574	23.479			521.938	496
	29.465	28.343			497	485.938
	42.585	22.49			376.125	469.375
	27.254	27.627			433.75	450.125
	47.373	25.153			621.438	489
	26.358	22.011			526.25	389.75
	23.502	29.427			441.5	333.5
	26.439	29.969			420.625	323.562
	29.813	33.09			491.75	337.938
	32.318	32.852			604.375	691.75
	29.997	27.456			494.125	488.125
	30.24	25.203			591.625	532.188
	27.254	35.573			564.25	507.188
	28.985	31.042			521.25	380.25
	36.727	26.688			557.438	492.625
	23.076	33.225			511.25	445.438
	40.941	26.985			518.125	486.25
	42.54	44.689			402.688	436.312
	29.014	32.545			483.438	439.062
	30.889	29.984			471.438	414.125
	27.077	26.439			427.062	533.188
	45.691	32.083			508	496.438
	29.851	24.641			654.25	534.188
	23.1	22.183			464.438	303.312
	28.782	38.169			429.25	458.812
	25.561	32.709			553.125	413
	25.808	28.678			454.5	496.625
	31.486	43.177			401.875	521.688
	25.876	37.761			628.625	583.562
	22.211	37.84			372.188	466.562
	33.716	33.979			397.562	506.5
	29.278	34.005				448.688
		29.531				483.438
		24.761				499.688
		25.64
		39.003
		36.522
		29.609
		29.649
		33.24
		26.178
		26.049
		33.715
		29.932
		31.426
		34.434
		31.662
		37.194
		33.159
		38.206
Fig. 2i
Relative Ratio	Floxed	Fp38αKO
	1.23612	0.711066
	0.93877	0.591346
	0.970168	0.659596
	1.25149	1.43412
	0.60345	1.49749
		1.36509
		0.579328
		0.476896
		0.637687
Fig. 2j
OCR(pMoles/min)	min	Floxed				Fp38αKO
	8	162.53	178.17	95.91	115.7	112.13	173.33	94.18	81.32
	15	217.34	218.05	142.11	172.96	173.92	226.34	123.66	105.75
	22	189.95	197.77	129.36	152.99	157.88	202.92	110.79	107.03
	29	379.9	395.54	258.72	305.9	315.23	405.84	221.58	214.06
	35	-10.95	26.13	-7.14	49.44	-17.91	17.11	-8.49	-11.18
Fig. 2k	mRNA Expression
	RT		Cold				RT		Cold				RT		Cold				RT		Cold				RT		Cold
UCP-1	Floxed	Fp38αKO	Floxed	Fp38αKO		PGC1α	Floxed	Fp38αKO	Floxed	Fp38αKO		DIO2	Floxed	Fp38αKO	Floxed	Fp38αKO		COX8B	Floxed	Fp38αKO	Floxed	Fp38αKO		PRDM16	Floxed	Fp38αKO	Floxed	Fp38αKO
	0.598695	0.724171	7.42192	9.00745			0.508879	1.03631	3.43487	4.92843			1.70954	1.07991	22.5141	12.115			0.878477	0.873291	1.36074	1.24787			0.8044	0.765937	1.33641	1.22452
	0.619896	0.725447	7.35288	8.86815			0.49569	1.08741	3.02696	5.28322			1.53238	1.0894	19.7131	12.6507			0.901571	0.851259	1.27116	1.21388			0.757824	0.694244	1.23852	1.37356
	0.635555	0.703765	7.76909	7.50278			0.708713	0.796383	2.404	2.07271			0.583359	0.772332	6.2685	7.36547			0.944206	0.77925	1.40699	1.2886			1.24363	0.629661	1.25584	0.000116215
	0.656434	0.693228	7.59641	7.46891			0.715351	0.812832	2.24406	2.12592			0.529941	0.796782	6.10112	7.76112			0.960543	0.742994	1.36248	1.29502			1.34395	0.612569	1.28394	0.856727
	1.671	1.39441	9.06377	9.67558			1.76309	1.04865	12.9416	13.0554			1.49699	0.423521	38.9207	41.6252			0.979	1.46477	1.40258	1.23143			0.904241	1.4259	0.999465	1.32707
	1.81843	1.38195	9.43874	9.40097			1.80828	1.06203	12.9992	13.5008			1.38971	0.489071	36.5331	39.8329			1.3362	1.58345	1.40101	1.28499			0.945951	1.5053	0.835987	1.31354
			8.55289	9.16772					10.7429	13.7727					35.9881	33.3937					1.22226	1.40905					0.933663	1.17435
			8.67079	9.08667					10.4135	14.1815					35.7739	34.5515					1.28004	1.27913					0.818187	1.27984
Fig. 2n
BT/℃	Floxed	Fp38αKO
	33	33.4
	35.8	34.8
	33.2	33.5
	30.3	33.3
Fig. 2o	mRNA Expression
p38α	Floxed	Fp38αKO		UCP-1	Floxed	Fp38αKO		PGC1α	Floxed	Fp38αKO
	1.28487	0.118955			1.5756	0.727467			1.31463	0.592236
	1.13548	0.104514			1.45162	0.747296			1.23733	0.637357
	0.983886	0.108816			0.771041	0.923344			1.0458	0.784251
	1.09397	0.116789			0.700305	0.914925			1.07979	0.852516
	1.10839	0.0735318			0.926136	0.528723			1.03466	0.573802
	0.998578	0.0656462			0.976566	0.546501			1.00139	0.52705
	0.668169	0.116827			0.598726	0.433155			0.81329	0.764269
	0.726659	0.0771005				0.387655			0.473106	0.811137
Fig. 2q	protein Expression
UCP-1	Floxed	Fp38αKO
	1.22447	1.68556
	0.774439	1.68233
	1.05818	1.44334
	0.942914	1.55651
Fig. 2r	mRNA Expression
	p38α	Floxed	Fp38αKO		PRDM16	Floxed	Fp38αKO		DIO2	Floxed	Fp38αKO		ELVOL3	Floxed	Fp38αKO		COX8B	Floxed	Fp38αKO		CIEDA	Floxed	Fp38αKO
		1.28487	0.118955			1.0768	1.28919			0.734059	1.79672			0.379883	5.30332			0.655729	0.814152			0.72132	0.717276
		1.13548	0.104514			1.08224	1.25189			0.785863	1.79733			0.415647	5.29469			1.4673	0.852826			1.17776	0.77917
		0.983886	0.108816			1.10548	2.03606			1.0358	1.22543			1.4907	8.31365			1.44299	1.25426			1.11675	1.32498
		1.09397	0.116789			1.05638	2.1298			1.00442	1.17376			1.53548	8.23142			0.930057	1.1764			0.885833	1.21078
		1.10839	0.0735318			1.01976	1.17918			0.791649	2.01246			1.3968	11.592			1.0172	1.0953			0.865085	0.831615
		0.998578	0.0656462			0.991115	1.40629			0.867895	2.01079			1.39075	11.0833			0.955684	1.00676			1.38356	0.799434
		0.668169	0.116827			0.808959	1.95412			1.39653	2.0899			0.683106	6.52382			0.920363				1.11699
		0.726659	0.0771005			0.859271	2.03175			1.38379	2.04699			0.70764	6.07184			0.990253				1.14742
Fig. 2s	mRNA Expression
	p38α	Floxed	Fp38αKO		ATGL	Floxed	Fp38αKO		MGL	Floxed	Fp38αKO		HSL	Floxed	Fp38αKO
		1.28487	0.118955			0.917312	1.4486			1.1663	1.61434			0.697649	2.07191
		1.13548	0.104514			0.659618	1.48061			0.730611	1.81067			1.01381	1.799
		0.983886	0.108816			1.41268	1.4186			0.882593	2.42218			1.13643	1.66437
		1.09397	0.116789			1.13034	1.37286			0.476428	2.55403			1.65608	1.56328
		1.10839	0.0735318			1.09498	1.54346			1.08779	1.2683			1.25886	1.18418
		0.998578	0.0656462			0.956645	1.57979			0.911279	1.32423			0.606892	1.41468
		0.668169	0.116827			0.872281	1.60794			1.43254	2.10623			0.630279	1.40358
		0.726659	0.0771005			0.956146	1.76145			1.31246	1.47203				1.32395

## Sheet: Fig.3
Fig. 2b(Left)				Fig. 2b(Right)
Diameter/μm	Floxed	Fp38αKO		Area/μm2	Floxed	Fp38αKO
	54.117	40.249			566	949
	47.968	34.931			635	855
	30.303	31.033			930	717
	28.752	29.183			1927	934
	24.679	26.705			629	1044
	47.036	23.29			1517	918
	34.707	23.82			676	639
	32.937	42.144			748	670
	42.916	35.184			649	912
	34.056	29.661			591	909
	42.623	21.427			441	794
	30.848	27.379			751	854
	24.339	30.217			1082	674
	30.131	23.557			880	721
	36.789	23.82			870	861
	34.647	33.048			965	842
	25.833	34.224			1550	610
	28.295	23.82			1160	484
	25.509	29.661			718	466
	17.82	25.57			535	474
	38.409	22.587			667	355
	33.918	32.556			715	510
	36.874	31.647			762	499
	45.288	26.49			1110	441
	36.577	33.361			750	697
	28.148	27.015			900	422
	39.386	26.549			1153	392
	38.626	31.779			574	440
	29.022	56.129			794	503
	34.056	35.712			1184	417
	29.219	20.125			1040	406
	33.423	28.588			599	785
	40.827	31.1			649	469
	33.918	33.78			772	512
	30.01	28.424			489	753
	35.42	31.15			903	357
	30.01	36.42			585	721
	42.623	20.534			753
	48.646	27.474			874
	42.44	28.018			580
	38.787	31.033			867
	40.249	27.474
	52.674	31.083
	21.524	26.529
	30.01	25.833
	27.757	32.556
	33.811	23.908
	36.42	29.022
	29.004	28.424
		24.489
		21.452
		33.687
		29.004
		27.474
		26.608
		41.884
		35.843
		33.918
		34.707
		31.516
		28.038
		24.423
		21.628
		25.222
		23.78
		20.333
		27.899
		24.791
		20.122
Fig. 3c	mRNA Expression
		RT		Cold				RT		Cold				RT		Cold				RT		Cold				RT		Cold				RT		Cold				RT		Cold
	UCP-1	Floxed	Fp38αKO	Floxed	Fp38αKO		PGC1α	Floxed	Fp38αKO	Floxed	Fp38αKO		PRDM16	Floxed	Fp38αKO	Floxed	Fp38αKO		ELVOL3	Floxed	Fp38αKO	Floxed	Fp38αKO		DIO2	Floxed	Fp38αKO	Floxed	Fp38αKO		COX8B	Floxed	Fp38αKO	Floxed	Fp38αKO		CIDEA	Floxed	Fp38αKO	Floxed	Fp38αKO
		1.23787	1.47514	59.1639	548.65			0.672806	2.0049	5.0778	3.58592			0.778179	1.81282	2.33053	1.84769			0.536598	1.97166	256.724	280.649			1.2647	3.14229	29.1931	71.7675			0.690438	1.51585	3.77635	5.90204			0.752389	2.85239	14.5892	16.1143
		1.22747	1.74629	55.5627	548.083			0.767637	2.04886	5.12545	3.53841			0.897927	2.00966	2.0892	1.68434			0.676598	2.18925	262.598	286.114			1.30292	3.12148	33.3784	65.4136			0.655653	1.43374	6.59458	5.52857			0.436966	3.12993	14.4808	15.4452
		1.83646	8.14098	209.137	295.789			1.19661	1.13214	4.50801	3.8859			1.08401	1.1781	1.91195	1.52135			1.17193	1.43283	57.4384	109.695			0.715207	1.71404	27.9347	46.4263			1.32248	1.47213	4.59159	5.91947			1.21831	4.66923	18.9859	11.5239
		1.72676	7.29006	158.16	258.651			1.36295	1.1702	5.03238	3.89929			1.23988	1.19348	1.90216	1.54776			1.61488	1.60801	65.2924	112.749			0.717172	1.98094	31.9342	45.8707			1.33143	1.5238	5.66439	6.05502			1.59234	5.05164	19.7163	12.009
				13.9674	1040.78					4.92103	11.5667					1.39868	4.88708					55.6516	276.654					7.65256	11.8153					6.0179	14.0253					4.52321	86.5793
				15.8817	735.826					5.3094	9.78594					1.34965	4.21239					57.2396	267.636					7.39431	16					6.0112	13.1012					4.73855	86.8805
				77.4274	38.7402					2.49882	3.32733					1.71416	3.04014					4.97768	75.5789					21.62	21.5559					1.7068	2.32522					2.03598	8.05039
				87.7769	42.0102					2.57733	3.35451					1.83991	3.16276					7.24015	77.3742					22.6885	20.2591					1.70093	2.39553					1.95796	8.5834
					327.527					3.98145	5.50337					2.76841	4.06186					39.1277	45.9631						43.9449					2.4837	4.55498					4.49769	8.62754
					275.682					4.11369	5.57664					2.61598	3.99931					44.4145	43.9193						44.9086					2.5356	5.02366					4.20738	8.72403
					522.171					2.80959	5.67833					2.65353	3.03071						35.7837						15.7096					1.19493	3.87018					1.69373	8.36781
					510.082					1.66754	4.507					2.51124	3.72491						36.2082						16.2085					1.1649	3.89743					1.57909	8.45883
					135.126					2.77402	3.40916					2.13563	2.84871						46.7341						37.9658					1.87608	3.17187					2.86682	8.23319
					135.639					2.98845	3.69008					2.47082	3.11825						50.3016						37.4796					2.16032	3.4146					2.75128	9.17118
					531.145						5.0332						3.02442																		4.12809
					348.531						4.90119						3.27574																		4.34851
Fig. 3f	mRNA Expression
	CD137	Floxed	Fp38αKO		TBX1	Floxed	Fp38αKO		TMEM26	Floxed	Fp38αKO
		1.05124	1.42719			0.975435	1.97393			0.917008	1.15458
		1.04823	1.29362			1.03167	2.0467			1.13919	1.10367
		0.900528	1.42792			0.992898	2.09141			0.943806	1.25513
			1.23262				1.80973				1.48981
			1.23762				2.01942				1.56531
			1.19327				1.97371				1.44078
Fig. 3g
Relative Ratio	Floxed	Fp38αKO
	0.830526	16.4965
	0.575975	5.18289
	1.02293	15.3822
	0.681334	11.8675
	0.733867	7.91929
	2.15536	4.30917
Fig. 3i	protein Expression
p-ATF2	Floxed	Fp38αKO
	0.915207	0.590679
	1.14627	0.421088
	0.938527	0.467556
Fig. 3j
VO2(ml/kg/hr)	Floxed					Fp38αKO
Day	3343.35	3405.39	2874.64	2983.43	3175.5	4125.84	3755.58	3300.09	2793.62
Night	3398.17	3517.59	2644.84	2898.47	3373.44	4027.24	4013.83	3729.48	3226.33
Fig. 3k
VCO2(ml/kg/hr)	Floxed					Fp38αKO
Day	2598.05	2590.81	2331.21	2479.67	2328.71	3417.3	2981.3	2654.02	2467
Night	2633.09	2560.81	2411.95	2641.02	2594.65	3398.26	3213.09	3006.07	2928.39
Fig. 3m(Left)				Fig. 3m(Right)
Diameter/μm	Floxed	Fp38αKO		Area/μm2	Floxed	Fp38αKO
	29.838	35.727			737	686
	30.115	24.51			671	326
	39.664	30.337			1711	558
	26.833	24.573			600	454
	34.039	20.407			618	702
	50.172	27.379			790	691
	34.765	24.7			827	731
	28.047	28.588			807	659
	30.844	29.801			852	570
	35.398	28.369			640	678
	34.039	30.696			560	604
	36.302	20.433			474	572
	26.275	20.407			1008	315
	27.209	26.783			875	352
	26.169	27.568			729	643
	25.849	33.78			831	452
	31.761	30.01			840	424
	32.022	41.946			720	439
	42.698	31.033			762	664
	34.685	20.811			606	580
	35.32	24.51			639	605
	38.982	38.246			991	554
	36.607	29.219			634	694
	29.869	28.896			945	650
	26.416	33.672			887	607
	36.959	32.667			921	681
	34.256	32.715			858	813
	33.102	26.705			673	525
	25.669	29.748			634	575
	23.168	31.631			934	812
	26.798	35.727			613	565
	34.872	31.433			1079	799
	35.477	33.314			687	706
	37.825	28.424			926	322
	33.684	21.693			1366	556
	30.207	34.3			562	679
	26.945	32.427			963	614
	30.86	21.979			757	710
	29.656	22.074			1580	715
	22.8	30.01			823
	26.945	32.218			1133
	30.987	32.715			832
	29.656	26.783			813
	34.348	30.763
	36.004	29.432
	30.86	22.93
	38.105	31.779
	27.602
	35.817
	33.085
	28.755
	61.255
	40.278
Fig. 3n	mRNA Expression
		Floxed				Fp38αKO
	p38α	1.11388	0.853081	1.00334	1.0297	0.372045	0.140278	0.429371	0.459923
	UCP-1	1.04327	1.27576	0.857308	0.823663	4.99018	5.38574	3.61246	4.2908
	PGC1α	1.30442	1.14565	0.775065	0.774871	2.20076	2.53549	2.34027	2.03457
	PRDM16	1.0179	0.820469	1.08886	1.07278	1.13648	1.2255	1.6412	1.68491
	ELVOL3	1.36056	1.27348	0.692455	0.673504	5.09446	4.96662	1.95527	1.75147
	DIO2	1.27351	1.09834	0.618022	1.01013	4.8004	4.20825	1.29627	1.51266
	COX8B	1.30659	0.843471	0.969401	0.88054	2.35975	2.56051	2.80729	2.77141
	CIEDA	1.38432	1.66652	0.428522	0.520644	3.34857	2.99049	2.99352	2.61837
Fig. 3p	mRNA Expression
		Floxed						Fp38αKO
	UCP-1	1.01585	1.02835	0.958973	1.03722	0.972957	0.986656	2.5746	2.46305	2.75924	2.47593	2.78586	2.65012
	COX8B	1.02657	1.01249	0.98764	0.886486	1.07789	1.00892	2.30235	2.34933	2.25228	2.53305	2.85211	2.34818
	DIO2	1.00067	0.925978	0.908285	1.01782	1.1357	1.01155	4.32488	4.87562	5.07179	2.98218	2.73376	2.87015
	ELVOL3	1.33174	1.04688	0.965695	0.90332	0.912246	0.840119	5.75741	6.20614	5.63302	3.71036	3.57334	4.49153
	PGC1α	1.12386	1.0453	1.03212	0.926302	0.949783	0.922637	2.44793	2.14966	2.5145	2.6945	2.45528	2.54741
	PRDM16	1.05577	1.11443	0.821859	0.900261	0.929532	1	2.43028	2.64458	2.46802	1.83334	1.86644	2.01835
Fig. 3q
Total protein/mg	RT			Cold
	Floxed	Fp38αKO		Floxed	Fp38αKO
	4.158	2.48139		4.64	3.64
	5.46448	3.90625		5.2	4.2
	3.99202	4.70588		4	3.36
	3.198	3.474		3.6	4.4
	3.088	4.756		4.05	3.05
	4.26	3.03		3.75	2.85
	4.128	4.046
	2.12	2.784
	3.872	4.704
Fig. 3r
Total protein/mg	RT			Cold
	Floxed	Fp38αKO		Floxed	Fp38αKO
	4.64	4.4		3.2	3.75
	4.76	4.416		5.025	5.125
	4.32	5.128		4.975	4.575
	3.475	4		4.025	4.225
	3.075	3.1		3.85	4.575
	3.025			3.175	4.575
				4.375	4.75
				4.95	4.15
				2.325	4.025
				3.05	3.075
				2.65	3.35
Fig. 3s
UCP-1 protein a.u.per depot	iBAT				iWAT
	RT		Cold		RT		Cold
	Floxed	Fp38αKO	Floxed	Fp38αKO	Floxed	Fp38αKO	Floxed	Fp38αKO
	35.7622	38.5289	63.3777	48.9359	0.146991	0.675989	2.45614	8.72158
	43.8218	34.6191	71.2522	60.602	0.0611517	0.318277	2.4399	8.03545
	41.3825	32.3013	64.2674	62.9478	0.172435	0.35631	2.6107	6.51323

## Sheet: Fig.4
Fig. 4b
Change of BW(%)	weeks	Floxed						Fp38αKO
	0	0	0	0	0	0	0	0	0	0	0	0	0
	4	7.9096	26.7114	22.6657	8.69565	29.5918	20.8618	15.5483	30.4304	9.1213	19.33	8.57811	11.5209
	8	13.2203	34.0861	34.3313	17.7299	48.8843	38.6588	23.2465	2.95391	18.3063	36.306	15.5049	17.8506
	11	19.5367	48.5062	43.0374	34.6201	67.932	56.1979	28.317	14.3112	24.3553	43.6849	17.4923	22.4044
Fig. 4c(Left)				Fig. 4c(Right)
Weight/g	Floxed	Fp38αKO		Weight/g	Floxed	Fp38αKO
	0.7992	0.6309			1.4501	0.2918
	0.6715	0.4674			1.1327	0.5658
	1.0425	0.9794			1.9448	0.8766
	0.6773	0.2509			0.8141	0.2119
	1.0998	0.3578			1.9037	0.6219
	1.2731	0.4143			1.4147	0.4454
Fig. 4d(Left)				Fig. 4d(Right)
Relative FM/BW	Floxed	Fp38αKO		Relative FM/BW	Floxed	Fp38αKO
	1.0253	0.716017			1.26931	0.301045
	0.693659	0.272929			0.798342	0.663062
	1.11863	0.802797			1.42383	0.830222
	0.891864	0.490251			0.731425	0.282503
	1.1773	0.606195			1.39042	0.718897
	0.83797	0.682586			0.611962	0.500687
	1.61343				1.22328
	0.641874				0.551368
Fig. 4e(Left)
GTT		Glocese(mM)
	min	Floxed								Fp38αKO
	0	5.3	4.6	6.9	3.2	5.5	3.7	4.6	3.4	3.2	4.3	3	4.4	3.7	3.2	4.4	3.2
	15	18.5	21	25.1	17.9	18.5	25.1	21.2	17.7	17.3	23.8	17.7	15	18	14.9	14.8	15.3
	30	24.8	24.5	23.7	21.6	24.6	23.7	24.7	21.6	19.3	26.8	19.3	18.8	20.4	20.2	18.6	20.4
	60	21.8	18.2	14.5	16.7	22	18.3	18.4	16.5	16	18.8	16.4	15.3	16.6	17.1	15.1	17.3
	120	10.7	8.7	10.8	7.3	10.9	10.8	8.9	7.5	9.8	7.6	10	8.3	7.6	7.2	7.9	7.6
Fig. 4e(Right)
GTT/AUC	Floxed	Fp38αKO
	1.09792	0.873346
	0.998866	1.04197
	0.976938	0.887713
	0.881664	0.815879
	1.10397	0.873346
	1.05104	0.850662
	1.01021	0.801512
	0.879395	0.866541
Fig. 4f(Left)
ITT		Glocese(mM)
	min	Floxed								Fp38αKO
	0	9.8	7.6	9.9	8.9	10	10.3	7.6	7.9	8.2	6.8	9.7	8.4	7.5	7.9	6.8	8
	15	5.8	6	6.1	5.2	5.6	6.5	6.2	5.9	5	5.4	4.6	7.2	4.6	5.2	5	4.8
	30	4	4.1	5.7	4	4.2	5.9	4.3	4.6	3.5	3.8	4.6	3.4	4.6	3.8	3.3	3.2
	60	3.4	4.2	3.1	2.6	3.6	2.6	4.3	3.4	2.8	2.5	3.2	2.2	2.6	2.6	2.2	2.6
	120	2.7	5.4	4.1	1.7	2.9	4.3	5.6	1.7	2.4	2.5	4.9	2.7	3.1	2.9	2.7	2.2
Fig. 4f(Right)
ITT/AUC	Floxed	Fp38αKO
	0.933189	0.795955
	1.13687	0.780065
	1.07187	1.03286
	0.775731	0.823402
	0.967858	0.84507
	1.06609	0.821957
	1.17154	0.732394
	0.876851	0.745395
Fig. 4h(Left)				Fig. 4h(Right)
Diameter/μm	Floxed	Fp38αKO		Area/μm2	Floxed	Fp38αKO
	52.357	28.295			2006	521
	50.247	29.236			1495	613
	26.783	28.018			1098	519
	33.11	38.988			870	465
	29.661	35.243			1319	519
	27.474	34.902			614	495
	40.003	24.679			597	359
	24.573	18.759			832	530
	33.048	35.639			1320	451
	36.577	35.537			1087	481
	39.068	25.345			512	444
	45.734	14.175			978	248
	35.139	21.232			1384	573
	26.47	15.305			1219	423
	28.018	19.627			741	503
	31.083	28.806			1031	461
	38.301	31.083			1267	476
	35.829	25.833			787	620
	37.918	20.433			1202	376
	31.877	37.877			1022	482
	25.097	29.748			914	639
	31.779	32.715			972	610
	32.54	26.705			1338	394
	26.957	23.268			1026	782
	31.083	20.433			575	583
	31.877	16.484			971	376
	23.82	22.401			1181	566
	36.577	25.509			595	708
	50.834	25.529			829	384
	57.765	28.018			728	818
	50.091	42.611			1924	597
	47.968	24.51			1541	711
	49.453	28.896			1272	830
	43.673	19.387			1772	703
	34.102	17.614			1334	881
	19.171	16.61			1404	740
	34.662	17.614			1704	1014
	44.546	21.908			1395	473
	32.905	20.661			1831	786
	43.29	20.936			971	1022
	33.47	25.59			1356
	26.608	15.305			914
	36.104	21.035
	25.345	26.705
	26.705	21.427
	33.656	31.877
	33.314	30.696
	31.631	24.254
	37.546	15.169
	39.689	27.474
	44.826	27.379
	38.205	19.36
	52.714	19.494
	31.033	12.287
	24.573	13.067
		24.254
		37.767
		31.877
		42.07
		28.896
		30.44
Fig. 4i	mRNA Expression
		Floxed						Fp38αKO
	UCP-1	0.989406	0.977853	1.03274	1.31683	1.18083	1.21609	6.99726	8.39498	1.99992	2.53482	3.07537
	ELVOL3	1.11035	0.793523	0.944051	1.19476	0.870228	0.935012	2.0047	2.42775	2.52481	3.81962	4.19178	3.72555
	COX8B	0.997456	1.03618	0.966361	1.02842	0.964062	0.946834	1.40427	1.63211	1.53227	6.47598	11.9162
	CIDEA	0.918753	1.17084	0.910411	0.740198	0.780414	0.974138	1.21818	1.22947	1.38045	1.24862	1.34445	1.51616

## Sheet: Fig.5
Fig. 5b(Up)								Fig. 5b(Down)
	iBAT		iWAT		eWAT				iBAT		iWAT		eWAT
Diameter/μm	Control	SB203580	Control	SB203580	Control	SB203580		Area/μm2	Control	SB203580	Control	SB203580	Control	SB203580
	30.217	26.106	31.024	26.783	57.156	68.674			756.625	552.438	649	1010	3031	1638
	27.797	37.909	39.454	18.814	68.309	53.596			538.438	529.688	866	717	4929	1807
	30.368	30.336	30.844	20.811	55.829	49.053			477.75	555.688	927	767	3751	1808
	28.451	45.74	34.845	16.735	59.675	69.65			352.438	620.188	894	787	2353	1520
	31.507	54.918	43.301	27.757	59.067	53.215			663.375	582	1081	920	2380	1328
	33.934	41.167	38.528	30.44	56.028	41.377			663.688	554.562	753	580	3887	1903
	30.801	30.368	40.814	28.074	66.788	61.146			664.062	646.188	909	818	6240	2241
	40.327	38.179	38.528	28.878	61.838	52.919			459.812	639.875	592	651	2925	3344
	31.604	35.983	34.632	28.148	79.153	32.338			697.312	576.812	770	935	2736	2406
	27.393	41.33	45.713	22.378	64.346	51.14			960.938	786.312	870	946	3466	1906
	28.372	33.13	36.225	27.379	77.738	40.197			599	2139.62	1047	453	3745	3355
	26.72	38.882	24.526	19.812	73.642	58.516			617.5	1254.75	903	670	2665	1856
	31.347	32.149	28.31	28.295	84.842	67.655			670.25	2199.94	657	732	3648	3138
	26.726	32.976	23.406	25.59	68.633	55.095			509.938	2783.31	626	743	2500	2745
	29.528	31.887	36.758	24.339	70.587	48.311			495.75	745.25	1009	593	3731	3679
	33.641	38.319	34.093	23.733	40.197	60.736			582.125	1127.19	1082	829	1326	2545
	27.643	36.221	27.547	26.154	69.743	59.27			480.062	1336.75	430	486	2150	3736
	29.086	32.427	33.793	26.014	47.849	65.416			538.875	1577	1060	497	2556	1825
	24.238	55.541	30.573	19.494	62.107	59.737			472.438	551.812	813	495	1315	1787
	27.74	37.578	27.005	29.748	47.617	54.91			566	573.062	1019	925	3234	2312
	27.096	47.248	26.936	17.849	66.12	47.636			509.5	1022.62	1302	909	1194	2118
	28.786	53.476	30.207	17.316	44.627	33.352			526.25	1038.38	588	604	2195	1833
	33.59	38.807	27.915	29.236	63.024	65.359			651.062	661.375	574	820	2683	3000
	29.768	38.522	43.301	18.814	52.831	65.359			631.25	545.875	474	881	2268	2094
	34.957		40.587	23.82	60	50.941			495.188		631	795	2996	1715
			27.379	17.849	48.445	51.984			557.875		563	523	1537	1716
			30.694	22.074	53.337	43.556			529.5		1163	648	2002	2129
			36.632	30.337	56.242	48.769			936.25		964	735	2471	1846
			24.526	31.433	60.061	48.1			403.562		1060		1311	2218
			29.305	12.987	61.146	33.102			381.5		1196		1931	2451
			28.699	22.471	57.656	33.601			600.25		721		2587	1729
			21.295	26.957	55.53	45.632			1429.88				1995	2024
			24.526	24.081	51.948	46.912							2505	1665
			32.934	34.752	50.941	64.504							3000	1207
			26.833	27.869	66.996	53.958							2637	2087
			22.147	34.662	60.384	37.53							2792	1697
			28.602	23.82	65.529	46.336							3549	1884
			25.086	18.98	55.779	36.758							3761	1551
			36.607	19.6	50.356	52.073							2007	2176
			29.115	23.49	43.958	37.825							3421	1682
			29.869	32.476	44.294	38.72							3534	2501
			38.958	39.689	58.753	47.226							1699	1686
			28.699	34.902	45.611	51.984							3018	1733
			21.979	28.878	55.396	42.698							1889
			37.947	19.252	47.597	29.305							1693
			35.943	27.757	51.212	49.297							2276
			33.793	24.573	60	53.076							2577
			31.32	23.133	55.396	36.02							3108
			32.338	23.557	53.872	43.471							3032
			30.784	27.455	69.291	48.769							1524
			37.432	23.29	57.848	44.147							2414
			33.102	24.339	41.467	42.262
Fig. 5c
BW/g	Before			After
	Control	SB203580		Control	SB203580
	20.16	20.06		24.8	24.3
	20.21	18.68		26.3	25.92
	18.76	19.59		27	24.2
	19.7	19.7		26.4	24.12
		19.92			24.5
Fig. 5d(Left)				Fig. 5d(Right)
	iWAT				eWAT
Relative Weight	Control	SB203580		Relative Weight	Control	SB203580
	1.0089	0.708062			1.16918	0.779192
	1.08274	0.604549			1.0993	0.642506
	0.977797	0.831758			0.936096	0.752714
	1.00984	0.686161			1.06718	0.935332
	0.920858	0.740256			0.728168	0.706372
Fig. 5e(Left)				Fig. 5e(Right)
	iWAT				eWAT
Relative Weight	Control	SB203580		Relative Weight	Control	SB203580
	1.18017	0.523729			1.3083	0.513362
	1.01578	0.219984			0.956363	0.221647
	1.10017	0.512926			1.19391	0.462857
	0.883452	0.397173			0.710661	0.545492
	0.820424	0.672439			0.830581	0.452041
Fig. 5f	mRNA Expression
		Control										SB203580
	UCP-1	1.07668	1.19544	0.830835	0.862764	1.3586	1.4882	0.499327	0.619633	1.02579	1.04273	1.32497	1.44391	1.38273	1.45455	0.766345	1.20182	0.837045	0.973505	1.42548	1.51194
	PGC1α	1.001	1.07713	0.657462	0.729264	1.10871	1.19354	0.930706	0.979023	1.16773	1.15544	1.15072	1.35483	1.3141	1.38482	5.63258	6.24759	2.75683	3.11479	7.70469	9.55034
	ELVOL3	0.652305	0.699289	0.989694	1.04211	1.11094	1.16129	1.09972	1.0689	1.05232	1.12342	3.3506	3.52759	4.16617	4.71997	3.2603	3.37305	3.30282	3.34326	2.09829	2.14432
	DIO2	1.35175	1.36937	0.606939	0.617067	1.3615	1.44003	0.661844	0.783619	0.881448	0.926431	3.52511	3.77732	2.11287	2.3682	2.94103	2.80905	1.38266	1.46636	3.0628	3.57205
Fig. 5j
γ Counts/g x104	iBAT		iWAT		eWAT
	Control	SB203580	Control	SB203580	Control	SB203580
	29.87	41.4038	23.5625	65.95	7.41556	8.4525
	51.832	46.545	51.595	72.6	8.42333	14.6133
	40.849	43.9744	48.895	76.35	7.9201	11.5329
Fig. 5k
Relative Weight	Control	SB203580
	0.890095	0.78124
	1.03872	0.887205
	1.03442	0.44661
	1.03672	0.937712
	1.00001	0.755317
Fig. 5m(Left)
Diameter/μm	Control	SB203580			Area/μm2	Control	SB203580
	147.041	56.821				13655	3721
	126.401	46.268				11305	4509
	91.067	59.06				5697	3167
	129.637	58.718				3936	2956
	78.39	60.492				4951	2472
	76.767	80.31				10007	4874
	89.828	108.158				7465	2353
	68.846	76.438				10658	2491
	68.24	74.604				3654	1335
	112.484	47.184				5538	2298
	123.457	44.094				8168	673
	111.235	60.742				10385	1230
	126.957	59.421				6357	1130
	120.494	63.894				4944	2437
	87.987	62.398				5756	2761
	71.29	80.811				3179	3166
	75.393	73.276				5645	3111
	77.502	61.892				6837	1063
	99.423	62.539				4436	2789
	73.379	54.166				6349	1974
	105.231	51.227				3511	1632
	106.905	87.787				7455	805
	93.146	68.901				7392	1726
	108.993	75.059				7155	2003
	104.427	56.287				3117	825
	70.847	50.41				3934	1113
	91.688	66.973				6877	1003
	96.857	75.66				4508	1623
	80.623	66.973				3359	1050
	107.844	64.619				4109	1149
	88.444	59.822				3359	2035
	72.949	80.623				3610	4063
	87.341	61.973				3141	1324
	87.514	77.907				1533	1007
	64.619	44.886				1552	1164
	72.516	90.01				3156	1345
	71.484	108.065				5026	2237
	57.526	52.201				2251	864
	71.29	63.24					828
	49.426	92.263					734
	52.056	56.777					1982
	59.251	90.01					1842
	78.839	79.697					2411
	97.943	67.795
	99.068	116.402
	77.372	60.742
	66.747	74.857
	130.865	49.426
	82.842	80.122
	106.433	59.06
	105.518	100.381
	97.427	51.276
	51.497	110.063
	81.571	58.201
	119.287	39.674
	89.012	49.426
	112.171	36.5
	113.221	47.978
	152.852	44.886
		59.738
		52.394
		32.678
		39.419
		59.633
		74.655
		84.468
		79.697
		41.2
		43.316
		112.058
		98.979
		82.537
		73.516
		54.722
		94.488
		50.184
		80.059
		81.925
		61.258

## Sheet: Fig.6
Fig. 6b
Diameter/μm	Control	p38αAF		Area/μm2	Control	p38αAF
	42.72	21.427			1048	511
	32.905	29.022			1136	436
	22.52	21.035			903	411
	28.602	13.067			722	296
	59.768	19.627			1407	374
	30.115	18.731			695	522
	34.765	17.346			608	310
	25.012	27.474			1032	325
	34.012	18.081			1127	411
	28.602	23.49			1429	361
	26.134	20.253			1262	440
	28.86	22.285			1239	624
	31.877	16.61			1563	624
	33.793	22.587			1336	368
	31.761	26.705			555	357
	26.798	31.647			1174	344
	23.168	18.052			970	367
	27.209	25.59			1080	352
	33.352	22.54			1066	358
	28.047	23.02			1468	304
	23.168	19.494			1233	438
	34.12	23.49			1063	472
	24.108	23.49			1453	256
	31.409	22.656				358
	45.306	25.509				371
	25.086	23.908				583
	29.93	23.886				409
	29.115	24.679				317
	31.024	24.489				445
	35.918	26.938				465
	27.005	22.656				385
	39.664	15.169				268
	37.727	21.035				429
	28.86	19.062				501
	31.409	15.441				463
	32.338	17.466				434
	27.345	24.531				565
	23.485	27.226				416
	23.128	21.524				362
	34.012	21.035				509
	28.047	16.133				560
	23.128	19.812
	27.379	25.263
	25.306	23.82
	34.093	25.201
	43.811	23.29
	28.86	29.236
	37.009	25.692
	30.421	22.401
	34.685	32.04
	23.168	28.733
	40.013	32.411
	30.115	31.033
	36.632	25.201
	42.59	25.813
	34.039	24.081
	48.769	26.705
	35.943	19.627
	38.982	27.757
	34.872	25.57
	36.632	36.42
	32.452	28.222
	35.372	38.341
	28.699	25.813
Fig. 6d	mRNA Expression
		control				SB203580 4h				SB203580 6h
	UCP-1	1.0546	0.947501	1.05446	0.943438	11.3609	10.3052	11.3885	10.3288	25.2271	24.089	25.2971	24.0723
	PGC1α	0.93335	1.06473	0.935487	1.06643	1.65553	1.54798	1.65909	1.55347	1.42592	1.69008	1.42691	1.69477
	DIO2	0.898488	1.10701	0.897493	1.09701	1.26337	1.1877	1.26083	1.19108	3.20911	2.21218	3.21245	2.21587
	COX8B	1.08897	0.909515	1.092	0.910145	0.861946	0.984299	0.865598	0.98587	2.19492	2.13979	2.19659	2.1438
Fig. 6e	mRNA Expression
		Control				p38αMAPK-IN-1
	UCP-1	1.12658	0.884839	0.980409	1.00817	1.88001	1.65951	1.74863	1.62046
	PGC1α	1.03396	0.957245	1.01429	0.99451	1.27804	1.04238	1.14837	1.25268
	COX8B	0.950131	0.917232	1.24855	0.884086	1.30935	1.25551	1.23341	1.41638
	DIO2	0.920832	0.787446	1.21759	1.0741	0.710524	0.940372	0.817195	0.99229
Fig. 6f	mRNA Expression
		Control			p38αAF
	UCP-1	0.9503	1.06004	0.989664	1.92281	2.02765	1.49568
	PGC1α	0.946825	1.0589	0.994276	1.97518	2.14035	2.48187
	DIO2	1.09897	0.874996	1.02603	2.05447	2.06856	2.09045
	ELVOL3	1.03106	0.946664	1.02228	2.28893	1.77161	1.77461
	COX8B	0.966041	1.05165	0.982306	1.87623	2.25168	2.16851
Fig. 6g	mRNA Expression
		Floxed				Fp38αKO
	UCP-1	1.00031	0.999694	0.939134	1.06087	15.4315	14.1679	72.7391	82.5175
	PGC1α	1.00697	0.993033	1.00165	0.99835	2.56387	2.63964	3.45611	3.39926
	PRDM16	0.998214	1.00179	1.07427	0.92573	1.89606	1.95822	2.54432	2.58303
	DIO2	1.00079	0.999207	0.9831	1.0169	1.58676	1.51542	3.64375	4.27761
	ELVOL3	0.978559	1.02144	1.00652	0.993482	2.22156	2.47171	1.29934	1.22426
	COX8B	1.00107	0.998935	0.966029	1.03397	6.06019	6.44015	6.67087	6.42235
	CIDEA	0.907488	1.09251	0.971167	1.02883	10.9309	8.56979	45.2526	47.0423
Fig. 6i
OCR(pMoles/min/μg)
	min	Floxed					Fp38αKO
	1.32	3.93415	3.9008	3.6621	2.92836	3.02962	4.79436	5.4006	4.45564	5.11388	4.68342
	10.02	3.84019	3.86617	3.46834	2.86494	2.94019	4.92086	5.49878	4.48938	5.05871	4.6068
	18.73	3.83151	3.88982	3.4151	2.84691	2.92723	4.93064	5.5091	4.46109	5.08194	4.58922
	27.43	3.81162	3.9305	3.36896	2.83148	2.92306	4.89497	5.53092	4.44211	5.09522	4.60829
	36.38	2.65526	2.82258	2.39982	2.15093	2.20781	3.95852	4.52341	4.52702	4.04795	3.49792
	45.07	2.58246	2.78784	2.40055	2.06372	2.10711	3.74462	4.15359	4.47999	3.85792	3.34529
	53.77	2.54064	2.74523	2.36996	2.02629	2.08899	3.65968	4.03326	4.43925	3.7642	3.30001
	62.7	4.45448	4.60344	3.36299	3.17047	3.49281	5.4141	5.47492	4.06743	7.11807	6.62643
	71.38	3.93057	4.10545	3.4165	3.06862	3.26832	5.01847	5.14166	5.71248	6.45606	6.0849
	80.1	3.81959	4.01262	3.64407	3.21761	3.15971	5.77977	6.38907	6.42307	5.95713	5.70269
	89.02	1.20794	1.53064	1.55138	1.53418	1.4062	1.99752	1.7899	1.88666	2.09819	2.15153
	97.73	1.25557	1.53052	1.57372	1.48567	1.32723	1.90118	1.65762	1.75032	2.03732	2.07829
	106.43	1.21114	1.49	1.52661	1.41831	1.27904	1.77364	1.59015	1.69254	1.97747	2.02594
Fig. 6j
Relative OCR		Floxed					Fp38αKO
	Basal	1.23381	1.17277	0.989822	0.764884	0.838719	1.482	1.78358	1.33902	1.51775	1.31482
	Uncoupled	1.40107	1.306	0.862151	0.613191	0.817588	1.94415	2.62448	2.79917	1.90374	1.32917
	Maximal	1.27279	1.22054	0.864988	0.750039	0.891635	1.55181	1.75584	1.68609	2.02544	1.83735

## Sheet: Fig.7
Fig. 7f
UCP-1 mRNA	Column 1	Column 2	Column 3	Column 4
	0.995897	0.705022	2.86842	1.08661
	0.973947	0.778649	2.85357	1.13146
	1.03016	0.849162	2.80915	1.26462
Fig. 7g
UCP-1 mRNA	Column 1	Column 2	Column 3	Column 4
	0.877369	0.00598738	1.76514	0.00617259
	1.01734	0.00631624	1.85088	0.00780277
	1.10529	0.0068549	1.90107	0.00874498

## Sheet: Fig.8
Fig. 8d
RLU	Control	CREB
	0.992806	2.76259
	0.94964	2.46043
	1.07914	2.41727
	0.906475	2.5036
	0.992806	2.5036
	1.07914	2.63309

## Sheet: S1Fig
S1a.Fig（Left）				S1a.Fig（Right）
p38α	Floxed	Fp38αKO		p-p38	Floxed	Fp38αKO
	0.989095	0.0402127			1.33952	0.242117
	0.873703	0.0247446			1.04988	0.169156
	1.1372	0.0391293			0.610599	0.141302
S1b.Fig（Left）				S1b.Fig（Right）
p38α	Floxed	Fp38αKO		p-p38	Floxed	Fp38αKO
	1.08546	0.421669			1.12543	0.759347
	0.970686	0.391018			1.02488	0.693938
	0.94385	0.210001			0.849692	0.752729
S1c.Fig（Left）				S1c.Fig（Right）
p38α	Floxed	Fp38αKO		p-p38	Floxed	Fp38αKO
	0.868866	0.360072			1.00942	0.199094
	1.04263	0.315824			1.22851	0.226154
	1.08851	0.346584			0.762072	0.367555
S1d.Fig
p38α	Floxed	Fp38αKO
	0.937551	0.964796
	1.07423	0.942538
	0.988216	0.494532
S1e.Fig
p38α	Floxed	Fp38αKO
	1.00308	0.943356
	0.877333	0.952268
	1.11959	0.873845
S1f.Fig
p38α	Floxed	Fp38αKO
	0.978639	0.988754
	1.10709	0.637445
	0.91427	0.576312
S1g.Fig（Left）				S1g.Fig（Right）
F4/80+Mac1+(%)	Floxed	Fp38αKO		Gr-1+Mac1+(%)	Floxed	Fp38αKO
	3.51	2.33			7.22	10.3
	4.46	1.6			12.6	10.4
	3.68	3.74			9.8	19.3
	4.34	5.31			11	8.62
	2.67	4.33			8.33	7.42
S1h.Fig（Left）				S1h.Fig（Left）
LM/g	Floxed	Fp38αKO		FM/LM	Floxed	Fp38αKO
	19.03	20.81			0.217026	0.166747
	20.08	17.6			0.155379	0.0920455
	19.44	17.59			0.218621	0.189881
	18.76	15.11			0.157782	0.159497
	17.62	17.95			0.160045	0.176602
	18.3	15.71			0.181421	0.103756
	19.82	18.14			0.221493	0.185226
	21.45	18.42			0.220513	0.11835
	19.56	19.9			0.289366	0.153769
	18.5	19.37			0.203243	0.137326
	20.7	18.42			0.105314	0.115635
S1j.Fig(Left)				S1j.Fig(Right)
Diameter/μm	Floxed	Fp38αKO		Area/μm2	Floxed	Fp38αKO
	48.475	42.72			1891	1123
	62.342	49.297			1867	1886
	64.047	39.547			931	2135
	39.054	45.469			1494	1467
	47.036	38.118			1188	1339
	48.13	39.547			1631	1089
	43.314	36.225			1603	683
	48.389	38.672			1518	1003
	41.043	31.644			1554	1391
	57.44	25.669			937	1081
	44.065	32.452			1045	963
	59.784	28.014			1770	686
	50.371	27.005			1050	2215
	47.794	33.684			990	1506
	66.354	18.303			984	847
	37.435	24.108			1585	876
	44.628	32.934			1231	642
	54.691	36.607			421	692
	43.302	32.708			1243	1252
	49.03	49.053			1028	1266
	36.86	42.262			1703	580
	53.41	45.713			1792	711
	58.881	40.769			850	438
	42.721	30.784			1870	1287
	48.828	27.379			2730	1598
	38.787	48.254			2316	1067
	52.357	38.408			2302	999
	58.872	30.115			692	890
	41.132	32.338			641	454
	46.142	25.416			980	592
	50.205	31.848			2259	902
	53.459	31.848			1154	961
	47.641	34.685			1467	478
	47.772	28.828			905	301
	53.886	31.024			1300	456
	49.253	23.168			1294	691
	45.311	20.407			1606	638
	58.881	22.147			2489	526
	59.889	28.047			1548	856
	41.984	32.452			2258	547
	53.77	26.936			1020	761
	48.4	27.748			1440	812
	44.907	30.694			955	680
	48.26	22.806			758	1025
	39.373	26.169			2379	841
	49.358	27.379			1894	1151
		29.961			2472	1043
		26.729			1780	463
		23.248			2313	486
		22.147			1468	757
		32.651			1289	614
		47.519			695	692
		35.477			1160	535
		36.959			1370	644
		32.905			1290	1919
		43.407			994	1315
		31.409			858	885
		38.335			980	467
		25.885				622
		27.547				2022
						1271
						1100
						580
						456
						708
						872
S1l.Fig(Left)				S1l.Fig(Right)
Diameter/μm	Floxed	Fp38αKO		Area/μm2	Floxed	Fp38αKO
	66.502	68.06			4155.45	3702.94
	71.717	52.435			4102.93	2995.88
	75.549	88.425			2993.86	1624.2
	65.614	57.559			2751.45	1409.06
	65.67	44.233			3219.11	1699.96
	70.687	47.747			3689.81	1557.54
	78.996	84.81			3664.55	3264.56
	72.731	62.603			4005.96	2188.83
	70.254	69.753			5869.55	1232.29
	72.53	67.696			4777.66	2477.72
	84.467	55.858			3989.8	1327.24
	65.967	47.193			3921.11	1322.19
	73.083	45.504			2795.89	1536.33
	65.297	44.822			4862.5	805.03
	75.614	44.153			3955.46	603.015
	57.666	60.711			7368.5	1652.48
	81.956	70.695			3350.42	1191.89
	75.193	55.504			4076.66	1398.95
	60.317	58.265			4239.29	1384.81
	62.251	70.222			2803.97	1639.35
	69.992	58.092			5563.5	521.199
	67.865	68.238			5520.06	1608.04
	60.801	59.534			5127.14	999.975
	65.744	58.473			4218.07	1673.69
	113.894	59.78			4503.93	2144.39
	55.265	74.616			6457.41	2729.22
	66.502	78.688			3488.8	2521.15
	62.054	62.748			6268.53	2585.79
	61.995	58.369			4853.41	2537.31
	73.184	53.427			3819.09	968.662
	63.011	56.897			6823.06	2226.21
	83.199	62.157			3665.56	1422.19
	89.221	58.274			3318.1	2094.9
	87.549	74.623			3637.28	2653.47
	76.848	54.504			5277.65	2155.5
	66.502	50.741			6013.99	2619.13
	67.432	51.345			3615.06	1298.96
	65.948	55.194			3923.13	1604
	76.609	71.534			1923.18	2454.48
	69.414	63.643			3313.05	3464.56
	68.724	75.323			3421.13	4146.36
	65.893	45.715			3852.43	1459.56
	64.449	69.23				951.491
	92.343	59.305				784.829
	89.536	68.253				1172.7
	57.326	47.62
	71.58	46.623
	57.645	51.922
		58.818
		47.778
		41.402
		65.967
		38.328
		44.556
		45.229
		65.809
		48.191
		37.458
		50.409
		62.378
S1m.Fig（Left）
GTT/LM		Glocese(mM)
	min	Floxed				Fp38αKO
	0	3.7, 4.1, 2.9, 2.6, 3.8, 4.8, 4.7, 6.0, 4.7, 4.6				3.9, 3.7, 3.4, 4.3, 5.1, 4.6, 5.3, 5.3, 3.5
	15	19.6, 18.7, 19.0, 17.3, 20.3, 23.8,20.9, 22.7				16.3,15.9, 15.7, 19.1, 18.3, 18.6, 16.1
	30	22.5, 26.3, 20.7, 20.3, 22.6, 24.6, 20.7, 24,4, 27.6				18.8, 22.6, 21.2, 20.3, 20.4, 16.1, 24.2, 16.0
	60	13.6, 22.1, 17.8, 18.2, 21.3, 11.5, 17.1, 20.7, 15.8				12.1, 16.9, 11.2, 15.6, 14.6, 12.2, 17.6, 18.1
	120	6.9,17.8, 7.2, 9.1, 7.3, 11.1, 9.4, 11.1, 9.3				8.4, 8.6, 7.6, 7.1, 8.0, 8.8, 7.2, 8.1
S1m.Fig（Right）
GTT/LM/AUC	Floxed	Fp38αKO
	0.870277	1.02193
	1.24121	0.841215
	0.943197	0.930515
	0.979128	0.600264
	0.841215	0.772523
	1.12867	0.910964
	0.797358	0.89247
	1.05839	0.764069
	1.18045	1.01665
	0.960106	0.926816
S1n.Fig(Left)					S1n.Fig(Left)
Glucose(mM)	Floxed	Fp38αKO			TG(md/dL)	Floxed	Fp38αKO
	7.2	5.9				86.156	94.0319
	6.8	6.7				100.783	110.909
	7.9	6.1				86.156	99.6576
	6.9	6.2				68.1538	101.908
	9.1	7.5				90.6565	89.5314
	7.3	7.3				90.6565	41.1506
	6	7.1				139.037	58.0276
	9.3	6.9				128.911	51.2768
	7.7	5.7				162.665
	7.2	4.1
		7.8
		6.6
		7.3

## Sheet: S2Fig
S2a.Fig
Change of BW/g	Floxed	Fp38αKO
	-0.38	0.44
	0.79	1.63
	0.5	1.25
	0.21	1.03
	2.07	0.36
	1.77	1.69
S2b.Fig
BT/℃	Floxed	Fp38αKO
	34.7	33.7
	33.6	31.9
	33.6	33.7
	33.7	33.1
	34.3	33.4
	33.5	33.2
S2c.Fig（Left）				S2c.Fig（Right）
Weight/g	Floxed	Fp38αKO		Relative Ratio	Floxed	Fp38αKO
	0.0656	0.065			0.984867	0.951355
	0.091	0.0509			1.26291	0.744001
	0.0534	0.0678			0.786773	0.88372
	0.0721	0.0673			0.960877	0.999996
	0.0818	0.0583			1.07761	0.872904
	0.0659	0.0864			0.926959	1.04157
S2e.Fig（Left）				S2e.Fig（Right）
Diameter/μm	Floxed	Fp38αKO		Area/μm2	Floxed	Fp38αKO
	21.12	22.708			343.5	279.188
	21.208	23.502			319.75	371.312
	25.878	23.537			269.312	278.5
	24.773	37.224			303.438	267.625
	21.913	22.029			285.875	302.5
	22.986	24.591			371.812	263.125
	30.456	27.316			291.125	387.312
	27.165	27.085			345	264.688
	20.355	21.321			329.188	394.875
	23.265	33.555			216.875	299.125
	23.242	28.267			265.562	296.625
	27.316	25.293			284.875	249.938
	20.938	28.393			334.875	308.562
	24.86	25.016			319.625	328.5
	23.865	23.755			248.062	343.312
	23.242	25.148			308.375	356.25
	27.781	23.928			277.625	432.75
	24.676	23.887			222.062	301.125
	25.628	23.374			250.562	283
	28.203	25.148			337.562	264.938
	30.515	22.493			351.188	374.812
	25.174	22.967			346.25	400.375
	22.708	21.645			226.625	375.5
	28.796	21.134			318.375	387.75
	25.266	23.679			334.812	380.812
	28.653	22.242			290.562	336.188
	28.243	26.832			328.5	343.875
	27.926	23.216			277.25	335.625
	26.673	27.151			225.75	282.188
	23.705	22.322			266	320.75
	24.174	27.859			334.438	276.125
	23.178	21.59			265.812	282.562
	26.183	21.628				289.5
	24.186	22.559				280.688
	26.796	24.679
	29.184	21.821
	27.48	21.282
	25.809	31.11
	32.847	33.75
	29.672	23.022
	29.75	22.509
	27.689
S2g.Fig（Left）				S2g.Fig（Right）
Diameter/μm	Floxed	Fp38αKO		Area/μm2	Floxed	Fp38αKO
	20.835	23.981			335.062	289.062
	21.335	23.084			295.25	297.125
	31.355	27.589			320	216.812
	25.573	26.493			340.562	325.75
	22.279	22.771			305.438	224.312
	23.502	24.285			312.188	123.938
	22.053	23.651			336.438	213.75
	21.783	25.482			351.75	294.125
	24.606	22.158			284.875	306.875
	29.793	26.572			403.375	258
	22.986	23.038			318.688	203
	27.346	27.737			279.375	208.625
	23.226	22.107			354.25	218.125
	29.672	23.242			442.312	329.75
	20.82	33.784			319	249.75
	27.553	29.076			317.875	230.5
	20.538	23.332			270.438	346.25
	22.453	31.091			297.062	325.812
	24.099	27.904			311.875	209.688
	32.885	28.451			316.125	233.75
	25.549	26.129			338	365.188
	25.598	21.067			263.5	406.75
	25.007	24.594			254.188	401.625
	22.083	27.697			234.188	431
	23.9	26.402			340.812	349.812
	23.495	19.111			305.875	341.125
	24.917	25.716			337.5	475.062
	20.185	22.839			268.75	242.812
	33.293	23.22			226	353.375
	23.178	23.502			311.25	365.75
	24.238	27.697			321.875	367
	21.886	27.926			287.125	290.75
	21.562	27.891			341.062	243.625
	30.466	24.773			291.062	364.625
	23.84	25.231			343	280.688
	25.692	24.015			274.562	356.125
	20.679	24.57			267.625	341.312
	21.697	28.134			275.562	405.188
	22.433	26.311			318.312	294.875
	26.86	31.49			266.125	371.25
	24.743	25.538			276	269.812
	25.382	21.166			269.938	296.188
					294.062	384.375
					379.75	269.688
					294.188	256.438
					339	356.438
					390.25	223.312
					314.938	275.062
					300
					342.188
S2h.Fig
Relative Ratio	Floxed	Fp38αKO
	0.959159	0.907085
	1.03319	0.947939
	0.948712	0.65063
	0.391931	0.71402
	0.282936	1.05886
	0.387258	0.732524
	1.71498
	1.48018
	1.80166
S2i.Fig	mRNA Expression
		Floxed						Fp38αKO
	CPT1B	0.833511	0.790811	0.949994	0.914381	1.24327	1.26803	1.0406	1.01292	0.859371	0.891762	1.46017	1.48169
	CYT C	0.905431	0.890403	1.01805	1.05379	1.02048	1.11184	0.842524	0.858093	1.01146	0.898228	1.4557	1.5452
	TFAM	0.850564	0.909897	0.979155	0.932463	1.21826	1.10966	0.959301	0.99331	0.936915	0.911661	1.56962	1.66702
S2j.Fig	mRNA Expression
		Floxed								Fp38αKO
	CPT1B	1.05434	1.02008	0.854098	0.850875	1.13376	1.103	1.00006	0.983788	0.778234	0.81439	0.790095	0.763483	1.02452	0.70613	0.94526	0.942925
	CYT C	0.950297	0.888331	1.06678	1.11703	1.0125	1.0389	0.948496	0.977659	0.935736	0.908237	0.857287	0.83744	1.01468	1.15401	0.956059	1.00704
	TFAM	0.969364	0.975547	1.03432	0.851029	1.14394	1.05397	0.985448	0.986383	0.915281	0.952513	0.713143	0.890289	1.08293	1.09289	0.973838	0.972424
S2k.Fig	mRNA Expression
		Floxed								Fp38αKO
	ATGL	0.837446	0.918406	0.949274	1.09125	0.968707	0.948025	0.934471	1.35242	0.746148	0.923195	0.594431	0.913549	0.602703	0.754309	0.908744
	HSL	1.0654	0.884951	1.04611	1.03513	0.911308	1.41185	0.828196	0.817056	0.682369	0.715402	1.24355	1.00238	0.81555	0.703137	0.866839	0.686155
	MGL	1.14999	1.4553	0.66323	0.947825	0.978296	0.999917	0.895623	0.90982	0.9056	1.03712	0.970756	1.02263	0.897332	0.971231	0.719121	1.0971
	LPL	0.955455	0.798721	0.653566	0.644083	1.142	1.87662	0.998007	0.931554	0.661385	0.621893	0.760264	0.804082	0.65711	0.695185	1.01408	1.08968
	CPT1B	0.856694	0.860546	0.939365	0.904169	1.10685	1.1927	1.01177	1.12791	0.768278	0.875504	0.689034	0.958415	0.660359	0.920683	0.764052	0.950762
	CIDEA	0.951435	0.853841	0.997698	0.929975	1.25841	1.11274	0.929632	0.966266	0.948009	0.801101	1.20647	0.848864	0.821158	0.719361	0.729418	0.670891
	CD36	0.939992	1.07638	0.73982	1.25424	1.09133	0.89556	1.06718	0.935499	0.60336	1.13147	0.675679	1.37128	0.798461	0.597682	0.889629	0.709884
S2l.Fig	protein Expression
p-ATF2	Floxed	Fp38αKO
	0.93917	0.737064
	1.03261	0.985775
	1.02822	0.654963
S2m.Fig	mRNA Expression
%	p38α	p38γ	p38β	p38δ
	49.3371	43.1382	7.2068	0.317954
	48.0272	44.4456	7.21512	0.312087
	58.6807	34.8774	5.98547	0.456387
	54.4893	38.647	5.97947	0.88416
	56.6992	36.3184	6.27404	0.708388
	55.7272	34.9571	8.51935	0.79646
S2q.Fig	mRNA Expression
		Floxed								Fp38αKO
	p38α	1.28487	1.13548	0.983886	1.09397	1.10839	0.998578	0.668169	0.726659	0.118955	0.104514	0.108816	0.116789	0.0735318	0.0656462	0.116827	0.0771005
	ACC1	0.561472	0.805007	1.18064	0.993418	1.22741	1.23205			1.65188	1.37703	0.91155	0.986533	1.34796	0.745934	0.441102	0.498005
	FASN	0.653536	0.672246	1.11336	1.0068	1.19838	1.35568			1.20223	0.97524	1.08905	1.14045	0.995713	0.876955	0.649945	0.652178
	ME	1.38491	1.31282	0.823969	0.784257	0.857055	0.836989			0.686962	0.71698	0.93786	0.961915	0.85419	0.892904	1.50625	1.52141
	CD36	0.560446	0.788189	1.10549	1.29279	1.14237	1.11071			1.39134	1.38117	0.999661	0.866335	1.07636	1.14545	0.873957	0.781933
S2r.Fig
NEFA(mEq/L)	RT		Cold 4h
	Floxed	Fp38αKO	Floxed	Fp38αKO
	0.60302	0.628923	1.19832	1.11874
	0.6082	0.623742	1.22674	1.21537
	0.613381	0.375074	1.30632	1.14716
	0.571936	0.230018	1.26084	1.24947
	0.634103	0.592658	1.30632	1.23242
	0.680728	0.613381	1.34611	1.312
	0.758437	0.60302		1.312
	0.799882	0.634103		1.312
	0.592658	0.799882
	0.442422	0.78952
S2s.Fig	Serum			GAS			Heart
Relative CK Activity	Floxed	Fp38αKO		Floxed	Fp38αKO		Floxed	Fp38αKO
	1.07822	0.645222		0.881445	0.874766		0.946974	0.975255
	1.01117	1.0447		1.20872	0.974953		1.39946	0.678309
	0.930162	0.955303		1.12189	0.667713		1.0601	0.847992
	0.980445			1.10186	0.881445		0.621748	1.21564
				1.08182	1.15529		0.593468	0.73487
				0.640997			1.32876	0.946974
				0.567526				0.791431
				1.39574				0.975255

[truncated: 5 more sheets: S3Fig, S4Fig, S5Fig, S6Fig, S7Fig]
